# Supplementary material for: Clinician Attitudes to Using Low-Dose Radiation Therapy to Treat COVID-19 Lung Disease
Source: Int J Radiat Oncol Biol Phys. 2021 Mar 15;109(4):886–90. doi: 10.1016/j.ijrobp.2020.12.003 (PMC7726525; doi:10.1016/j.ijrobp.2020.12.003)
Supplement: Appendix E2 [file mmc2.xlsx]

## Sheet: Harms
	Radiation Oncology 1	Radiation Oncology 2	Respiratory 1	Respiratory 2	ICU 1	ICU 2
Predicting harms	"And if some harm comes to that patient, are the families going to turn round and say, “was it the radiotherapy that made them worse, potentially?” you know, they’re patients who have got bad lungs, and we’re adding in an extra insult to their lungs. Yes, to try and help, but it could also, you know, potentially hinder them as well. And I don’t really know how you tease out the harm versus the be…	“So my concern…was that over recent years it has become increasingly clear…..in lung radiotherapy that there is a risk of an ARDS type response. In a very small proportion of patients, and it’s idiosyncratic, but we have seen this after radiotherapy to the lungs. And it has been particularly a risk factor in patients who have low transfer factors, who have a degree of pulmonary fibrosis or acute …	“The sort of things I think about is…am I going to cause a pneumonitis or something? Am I going to take lungs that are already struggling and there’s already an inflammatory process going on in there and I’m going to potentially subject someone to something that might cause more damage.”	“I think probably not if we were reasonably happy that everything we were seeing was acute rather than anything pre-existing that might be going on. I’d be more concerned about people who, when you look at scans, may have had something in the background even if they weren’t known about. Realistically everyone would probably have a CT first anyway but a CT showing that they’re not sitting there wi…	“I think if you’re being logical about it then probably not. I think if you’re…I think there will be a reaction of “what about fibrosis”. You know, aren’t we just inflaming the lungs further and all that kind of stuff.” “I suppose my initial thoughts are I worry about the damaging effects of radiotherapy and how would you overcome that in someone who’s already hypoxic?”	“Because I think that idea of being able switch off inflammatory processes, I think underlies a lot of what we would like to be able to do with severe respiratory failure. And there’s this perennial question I guess that comes up is , when you describe severe respiratory failure, an awful lot of the time you’re describing inflammatory conditions that may have been triggered by an infection, but…h…
	"So I suppose we know that, from being able to assess patients, FD1 and transfer factor, and how they cope with radiotherapy can be very variable, and you need that patient in front of you. I mean, I guess sometimes we as clinicians get it wrong, so some patients that you think will cope with radiotherapy end up very breathless, even with low dose. And the ones that we get most concerned about, I…	“But you know the reality is, half a gray, one gray, is not going to cause most people problems.”	"I think my worry would be that at that phase, you know, when you see the radiology in those patients, when you look at the scans and you look at the x-rays, the changes are just so diffuse, you know, I mean sometimes you struggle to see areas of lung that are relatively well-preserved. And I, you know, I think I would have worries that what am I, what am I targeting here, what am I treating here…	"I suppose you’d be talking about giving it early enough on in the process that it was before you were in this situation of somebody having interstitial lung disease. But if we were looking at somebody who had inflammatory active interstitial lung disease from a cancer point of view and thinking what treatment we should give them, radiotherapy wouldn’t, it would be dismissed on the basis of be li…	"I suppose you’d have to… you’d have to look at complications occurring during transfer, and during you know, the… yeah, I mean, the… probably the biggest kind of worry about harm would be transfer related issues, and then down the line, radiotherapy related issues, whether it was fibrosis or… impaired functional capability or, you know, something down the line, in terms of functional score of… o…	“There’s always potential harm involved in a transfer.”
	"So I suppose if you could guarantee you were giving it to healthy lungs, you would say that, you would’ve thought that a small dose of radiation shouldn’t particularly cause harm. The problem is we’re not giving it to healthy lungs, we’re giving it to people whose lungs are deteriorating...Well I suppose that’s the issue, isn’t it, of any radiation and late effects. So you would hope that the do…	“We do have guidelines in place about don’t treat with radical radiotherapy people who have impaired transfer factors, people who have interstitial lung disease. People who have pulmonary fibrosis, so …that is not a gut feeling…we have a rule in place about that.”	"So I think the very, the thought of transferring someone who… know, transferring someone elsewhere to have the treatment who’s already hypoxic…"	"But then you’ve also got, you’ve got people who are acutely unwell which is ?ventricular? failure who you’ve decided are at risk of deterioration and then you take them off an acute site and how you put in infrastructure and everything else round about that to make that safe. If they deteriorate more rapidly when they’re there, they have a big PE, something else happens about how you safely mana…		"I suppose the fact that you would be… that you’d be exposing them to a potentially harmful treatment, and that you don’t know whether it’s… well, you know, obviously it’s used a lot in fairly frail populations with oncological diagnoses. Either with… either as adjunctive therapy or palliative therapy. But I just wonder if they’re in the midst of dealing with an acute… an acute illness, an acute …
	"You know, the lungs might be… the lungs of these patients is a vulnerable organ, but it’s not actually the only place their disease is. They get multi-organ failure, you know...Well I think it’s the risk of the lungs, and as I said, you know, my thoughts were, ‘should you be irradiating something other than the lungs if you’re wanting to try and get an immunomodulation effect?’"		"I don’t know that people always need to know something works. I think they just need to know that it’s not going to be harmful."	"And so the, you would essentially be giving it in pristine lungs that are affected by COVID pneumonia before you’re at the stage of having interstitial lung disease then I think that would be less, I think that would be more reassuring. I think if you’re early enough then you’re in before that sort of area of concern. Plus the dose being so low probably less concern from that point of view as we…		"I think it does (make sense to treat the lungs), because I think that’s probably where your source of ingress of… well I think almost undoubtedly it’s where your source of ingress, of (Stutters) SARS-CoV-2 is, and you know… the predominant symptom of COVID is respiratory failure, and you know, if you had patients who had other sequelae of it, you know, it seems, you know, as obviously everything…
			"These patients are dying of respiratory failure predominantly. I mean I think we know that other organs are, you know, can be involved in things, but primarily it’s respiratory failure that’s killing them. So I suppose I struggle to see where, how treating other areas would necessarily be helpful."
Notes/Interpretation	Concern that even if a low dose is used, if being given to unhealthy lungs, this may still cause damage. Queried the rationale for treating the lungs and suggested considering nodal irradiation. Highlighted that it would be the radiation oncologists delivering treatment and therefore responsible for any harm caused.	Concern regarding idiosyncratic lung damage from LDRT in patients who are likely to have damaged lungs already, although acknowledges the low dose will not cause the majority of patients harm.	Concern regarding making inflammation worse, specifically causing a pneumonitis. Highlight that patients are mainly dying of respiratory failure and therefore the lungs seem the most reasonable target for LDRT. Explained that not doing harm is a bigger priority than knowing the treatment works. Concern regarding the harm caused by patient transfer.	Suggests that imaging prior to treatment may address the concern regarding treating fibrotic or already damaged lungs. Highlights potential harms around transfer.	Concern about potential harm and worsening hypoxia if LDRT used. Suggests that logically there may not be an issue but that colleagues/others may have immediate concerns about lung damage.	More open to the concept that LDRT will reduce inflammation and agrees with the lungs being the target. Concerns about transfer and the risk of lung damage but has some reassurance from the low dose being used.
Lack of evidence and previous experience	“I’ve got no real…feel for dose, I think the…one Gray was being plucked out from no real evidence, apart from evidence from about a hundred years ago, and whatever anyone else is doing.”	“I don’t think that there is enough information out there to convince me that this is a safe thing to do, and that it would be a worthwhile thing to do.”	“I think evidence from elsewhere….if that suggested that this was not a harmful thing to do, then I think people would be persuaded to look at it…and to consider it.”	“I’d want more information where it has been used in things like this before to know how safe it is to help with those discussions (with patients), particularly if you’re balancing it up against other potential treatments or setting it out to somebody, who, if you gave them another few days, they might turn the corner and start to look better. So that would be something I would want to have more …	“I suspect with radiotherapy it would be fear of the unknown. I can only remember personally having one patient go from an intensive care unit to get radiotherapy and then come back. I think it’s just not something that people really deal with that often.”	"But if you’re, yeah, but if you’re… if you’re dosing… see I looked back at some of the pneumonia papers, you know, albeit a lot of them seem to be kind of cohort stuff from, you know, pre-antibiotic era stuff, but it did seem to be really pretty low dose compared to different treatment regimes."
	“I think this was all based on four cases. You know, as if to say, okay, we’ve done four, everything’s, you know, sort of gone fine. So I think it’s very difficult, and as I said, I think, you know, it’s more or less like a placebo trial, isn’t it?”	"You know, they started out saying ‘don’t give anybody steroids,’ and then they were saying, ‘no, do give people steroids,’ and maybe add in remdesivir and, you know, all of these things were changing from one week to the next."	"I think people are always swayed a bit more by some evidence or data from elsewhere that… ‘cause I think above all else, what you want to know is that something’s not harmful. So I think that’s predominantly the thing that you want to know. So I think evidence from elsewhere that would, that if that suggested that this was not a harmful thing to do, then I think that people would be… I think peo…	“So we just need to see but the treatment by itself, I suppose, is unlikely to cause long-term consequences would probably be sufficiently reassuring for most of us. I suppose the thinking about the development of interstitial lung disease is… it’s too early really to tell because we haven’t… see we’re still working out how we can see these people back and follow them up. And what they’re actuall…
	"And if in this case we’re treating the whole of their lungs, you know, with low dose, you know, yes we suggest it’s safe, but you know, that literature is very old, we don’t really have any healthy literature. The only people that I think nowadays get probably whole lung radiation are kids, and their lung function’s going to be pretty robust, compared to our seventy year old, you know, elderly p…	"Oh I think it is. I think, you know, inevitably you’re going to be encouraged if other people have used this treatment and it has worked well. But I guess the difficulty in interpreting the trials is that if what you’re worried about is a small risk, and all of these trials have small numbers, you may not be able to… to quantify what that risk is, or if that risk exists."	"I suppose at the moment though I’m speaking from a position where we don’t really know the long-term effects of COVID either, you know, we’re only at the stage now of following up patients who’ve been perhaps in ITU with severe respiratory failure and have recovered and, you know, they’re on-, they are only three to four months down the line at this stage. So at this point don’t think we even kn…	“I suppose because none of us really has any experience at all of low dose radiotherapy being given…and radiotherapy by and large for any non-malignant condition - about how that is working and what that’s achieving and that by some parallel examples of it being given and long-term consequences, or animal studies maybe…because we don’t, we’ve got no experience of it.”
				"I did see some report in people who were all – what’s the word – nursing home residents…there was only about half a dozen people."
				"Never seen it used- well the only thing I’ve used, seen it used for that’s not malignant is total lymphoid irradiation in transplant recipients where I’ve seen it a couple of times. Other than that I can’t think of any time I’d seen it used in non-malignant disease. I have heard of it being used in distant past in pneumonia. But a bit before my time."
Notes/Interpretation	Aware that some contemporary data does exist but not reassured due to low patient numbers. Concerned specifically regarding the lack of data on the potential harm of giving LDRT in older patients with unhealthy lungs.	Highlights the continually changing landscape around the knowledge we have regarding COVID-19 treatments. Concerns that even if small trials have been done, these do not contain a sufficient number of patients to reassure regarding harm.	Suggests that trial data would be important to provide reassurance around harms. Specifically highlights the lack of evidence around the longer term effects of COVID on the lungs.	Aware of a small trial carried out in nursing home residents. Raises his lack of experience as a respiratory physician in seeing radiotherapy used for a non-malignant condition. Highlights the lack of knowledge currently about the longer term effects of COVID-19.	Raises lack of experience with radiotherapy.	Highlight that they have looked at previous literature using LDRT for pneumonia - some reassurance regarding the low dose used.

## Sheet: Trialability
		Radiation Oncology 1	Radiation Oncology 2	Respiratory 1	Respiratory 2	ICU 1	ICU 2
	Trial design and patient recruitment	“I don’t know how you can say…in a randomized trial that one fraction of very low dose radiation made a difference…and then if you think it does, what do you do with your next dose, and where do you start and stop, what difference do you actually have to see in that patient group to say that this is a worthwhile trial? So I suppose the number you need to treat.”	“I don’t think you can have a primary end point that is “does the patient get better”? Because in a way many of these patients are going to get better anyway. And you’d need really big numbers to be sure that what you were demonstrating was a real effect.”	"Because of my experience of seeing people with severe COVID, and as I said earlier the kind of, the quick ramping up in their oxygenation and things, I think it would be impossible to know whether that was because of the manifestations of COVID or if that was the manifestations of what you’ve exposed that person to. And I think radiologically I don’t think there’s any way of knowing that. I thin…	"The reduction of oxygen requirement’s going to be the obvious one (trial endpoint). Not sure quite what you would expect in terms of timescale for you to be able to attribute it to that rather than they got better. And I don’t know what impact the data from RECOVERY...all our patients are on oxygen would now be getting dexamethasone so what impact that would have."	“I suppose if you do get a positive…like say you do get the trial off the ground in a small number of centres, and it does give you a positive result, then that treatment effect is going to have to be pretty huge to get, you know, scaled up to be accessible to most of the population.”	“It looks like you may just still get a slow drip of cases coming through…I guess the problem is, you’re not going to get that big hit when you look at the, like the RECOVERY trial and other NIHR trials. You know, they were able to whack a significant number of patients through and get decent treatment effects with decent confidence intervals. But it’s a double edged sword, isn’t it, if you have …
		“You can say “hey, we got away with it on these patients”. Rather than actually being able to say it’s made a great deal of difference…I don’t think you’d convince me to do this trial even if somebody said that somebody had done really well.”	“I’m not sure that you can necessarily, you know, treat five patients and go “this is all fine, it’s not going to be a problem, we can treat another fifty after them.” Because I’m not sure what the incidence of this toxicity is likely to be.”		“There have only been I think a small number of people who have said, “No, I don’t want to participate (in COVID-19 clinical trials).” It’s been reasonably easy from the point of view of going, “We don’t have any treatments that work. This might be a treatment that might work.” So that’s been easier.”	“There’s not huge amounts of COVID coming into the hospital at the moment. And I think that’s the same across the UK. So it…it may be that the timeline towards getting a vaccine etc means that you may not ever get there, in terms of having a trial good to go, and the numbers needed to do it. But there may be a big second wave and you may get there, it’s very tricky at the moment, we just don’t kn…	“Radiotherapy might raise some antibodies in patients, I don’t know, but…yeah.”
		"You’ll get it set up and then you’ll be wanting that one patient that fits the criteria because, you know, unless we get a second wave, we’re hoping it stays down. Now I think more patients will appear, because we’re seeing that around the world, you know, in various countries, that there were will be spikes. But hopefully they’ll be contained in certain areas. And some of those people will do b…	“I would need something more than you’re likely to pick up on, you know, serious sizes of kind of…five, then patients in individual centres where the outcome is did they get better or not, when you know that a fair number of people will get better anyway.”			“I think COVID’s helped that, in terms of getting the research staff and the focus on it, and I think it’s also made patients and relatives more willing to consider.”	“The refusals during COVID seemed far less, and I think that’s because people were very aware of the potential downsides of not taking part, and the fact that we were saying, well you know, we don’t currently have a treatment for COVID. OK, steroids, I mean, you know, there seemed to be relatively little knock back from patients as to taking part in stuff.”
						“I think overall patients and families have been very keen to be involved in clinical trials, when it comes to COVID, and I think our research team have had a very high uptake in terms of the people they approached. In fact, you know, I think patients and families asking about being involved in research, I think the publicity around it has been very high and I think that’s meant patients have bee…
						"I think it probably has to have a mortality based end point, as the primary end point. As for how… how far in, I’m not entirely sure, because twenty eight days is a bit too short, given the trajectory of some of the patients. I can’t remember off the top of my head exactly what the RECOVERY time points were, but it… it might be worth something that mirrors that."
	Notes/Interpretation	Raises the issue of being able to measure benefit or harm from this treatment when it is trialled in small patient numbers. Concern that patient numbers may not be sufficient for recruitment going forward.	The benefit you would need to see to change practice would not be picked up in small patient cohort. This is made more challenging because you know that a certain proportion of patients will get better with no intervention - this means that having a primary endpoint that looks at if patients get better or not would need large patient numbers to see a difference with LDRT.	Picking apart clinical signs and symptoms caused by COVID-19 versus those caused by a treatment would be challenging because of the often rapid deterioration in patients with COVID-19.	Suggests that a reduction in oxygen requirement would be a reasonable endpoint but it is challening to know at what time-point that would be measured. Positive view point that patients are generally very interested in participating in COVID-19 trials.	Uncertainty regarding the number of pateints with COVID-19 that will be available for recruitment in the future. Their view is that, if a trial was run with a small number of centres only, then the treatment effect would have to be large. Suggests that a mortality based end-point would be reasonable and that mirroring timelines for assessment of outcomes used in previous clinical trials such as R…	Uncertainty regarding the number of patients presenting with COVID-19 going forward. Finding a balance between recruiting a large number of patients to investigate a clinically relevant treatment effect versus the ability to deliver a trial that requires high patient recruitment. Although some patients may not like the concept of radiotherapy as a treatment, generally patients have been very will…
	Clinician buy-in	“But that will be difficult, as I say, we’re not looking after these patients, so we are going to be removed from them. So it’s a bit more of a chance to have that discussion, unless you’ve got a multi-disciplinary sort of team approach and agreement.”	“In terms of would I actually recruit to this study? Like I say, I would be…I am too nervous, because I would fear that I would make people worse.”	“I think people might struggle to buy into that…I think a lot of people might fall into the same category as myself where you can see the rationale for some of the other therapies, so if you were competing alongside, I don’t know, dexamethasone or remdesivir or something else that’s been used, I think we can all see the potential, how that works, or the actual science behind how it works. I think…	“If you were to say “You can’t have the dex, you’re going to have this,” then that becomes a different conversation where you go, “Well there’s one thing that has been shown to have some benefit and…” you know, and the two things would then kind of be happening at the same time.”	“Not wanting to speak for them (colleagues recruiting to a potential trial)… but probably not. They can be quite sceptical of anything new, and change is difficult.”	"What I’ve read about radiotherapy for inflammatory things, and I think, well there is, there’s definitely something there that says, you know, this could… this could be of some use."
		“And my initial thoughts were, we are a separate department to where these patients present (to hospital). So we’d be asking somebody else to identify them (for the trial).”		"So I can’t say it’s something that we’ve, I’ve ever discussed with any of them. But I think, I think a lot of them would have the same scepticism about it, I suppose, as myself and the same reservations about it. I think most of us would… I think a lot of them would sort of struggle to understand the, how it’s beneficial and we’d need to know more about the groups of patients that we’re potentia…	“I think people would be up for anything which is achievable and has a scientific basis for why it might work. I don’t think we’re at a stage where we think we’ve got enough treatments, we should stop doing things that are a bit out there. I think we’d still be, anything we’ve got that’s beneficial that might help then yep, let’s go for that.”	“A lot of it’s based on fear of change and fear of doing more work. You know, trials in oncology are slick and well oiled, and it’s a bit of a machine. Oncology is essentially precision medicine, and we’re a long way behind that as a culture within critical care. I think buy-in from other large ICUs potential, national, recognisable funding body approval and support, being part of the priority li…	"I… it’s a… definitely have equipoise on it, because I don’t know enough about it to say, you know, and… and there’s enough there from a scientific… you know, a mechanistic that, you know, makes me think, ‘well that is actually something that we really could have interest in."
		"…The lung oncology team, I don’t think any of them have been keen to proceed this trial, which is probably why you’re doing these questionnaires."		"I’m just unable to get round, my head round that concept. And I think I, you know, I understand how it works in malignancy. I can’t quite understand why it would work with a non-malignant condition."			"If you look at something like SVC obstruction, you know, and the use of radiotherapy in that, you think, well an awful lot of that has to be the anti-inflammatory effects of ?? The majority of that is the anti-inflammatory effects of radiotherapy. So if we look at delivering that into what is an inflammatory thoracic condition, why not? Why not?"
		"I don’t think you’d convince me to do this trial even if somebody said that somebody had done really well."
		"So I think we’re all aware of the issues with trying to get clinical trials off the ground. I think the issue is just now that anything that has COVID-19 attached to it is nearly able to get off the ground very quickly, because everybody’s desperate to get something. But I suppose it’s doing things that you think are going to actually make a difference."
	Notes/Interpretation	There is a perceived advantage for COVID-trials currently that they are easier to open than other trials because of the clinical demand. However, concern with lack of buy-in from lung radiation oncologists. The fact that physicians will be doing recruitment but radiation oncologists will be delivering the treatment is raised - this would need robust multi-disciplinary working to suceed.	Concern about clinician buy-in due to the potential harm caused by LDRT.	Competition with other novel treatments for COVID-19 that are being tested in trials, such as steroids or an antiviral drug, that may have a more obvious biological plausibility. Issue with understanding how radiotherapy could be beneficial in a non-malignant condition. Highlights that other clinicians would likely have concerns.	Identifies competition with other clinical trials testing novel treatments for COVID-19. A positive attitude that most clinicians see the value in continuing to research new treatments due to the lack of proven therapies.	Concern around clinician buy-in because of extra workload and a fear of the unknown when it comes to radiotherapy.	Generally open to the idea of trialling LDRT and agreement with the potential biological plausability.
	Patient selection	“I suppose you could argue, if you’re giving this treatment to somebody that has no other treatment options, then you know, you could justify it that way if you caused any harm.”	“In terms of an age cut off, or a cut off on the basis of how ill people are, I would struggle to define who are the best population to try this on.”	“Not particularly, no. I think your decision about who to use it in would come down to more than just the age of the patient so I think it would be, there’d be a lot of other things that you’d take into consideration. So no, I don’t have any particular concerns about using it in young versus older, vice versa.”	“Well I suppose one of the things in terms of predicting when they would decline was the duration of the illness, the people around the sort of day ten to fourteen, if they were at that point maybe that was when they went to hospital or they then looked okay and then at that stage ?? they started to, felt even, reasonably modest increases in their oxygen requirements then certainly more aware abo…	“If you wait until they’re on high flow or 15 litres, then the logistics of getting them there and getting them…lying flat for a period would be quite tricky.”	“I’d be tempted to say that the patients you would be wanting to be focusing on would not be ventilated ITU patients…on the grounds that I think logistically that would be very challenging….if I was focusing on anybody, I think I would focus on that HDU COVID.”
		"Well I suppose the patients that you would be looking at often are the patient groups that you try things on first, are the old and infirm who are much more likely to have COPD. You could argue the patients that you might want to try it to are the young fit obese patients, you know, and you know, maybe ethnic group patients that might not have lung conditions, but have some other reason for why …	“I think the reality is that for the COVID patients that you would be targeting this treatment at, they’re not going to be the very young, very fit people…because I think they are the people who…have the best chance of recovering spontaneously. Probably the right thing to do is to give them the best supportive care that there is, and to hope that they are going to recover spontaneously with good …	“I think the danger is that, you know, using it late on is sometimes…you’re sort of “well we should try something cause there isn’t anything else to do”, for want of a better expression, you know? There isn’t anything…if there’s not an alternative proven treatment then you may be inclined to try something that’s a bit more experimental because what have you got to lose? I think if you are sitting…	“People with pre-existing interstitial lung disease, yeah, I’d be quite cautious about that.”	“I think transferring someone on CPAP would be pretty hard. I think…they don’t tend to get it all the time, they tend to get it for kind of a few hours at a time. But they’d probably have to come across with…a nurse, maybe a doctor, depending on how unstable they were.”	“I think we’ve got a reasonable handle on the fact that the obese, diabetics, and people with kind of long-term cardiovascular disease tended to do worse with COVID. But…there were lots of patients who presented who had no discernible co-morbidities, and still died, or had longer illnesses. So… although it would be interesting to see how it affected them, I don’t think I would be excluding or inc…
		"So I suppose here you could argue, if you’re giving to this treatment to somebody that has no other treatment options, then you know, you could justify it that way if you caused any harm."	“I mean, I guess if you had to make an exclusion, it would be excluding people who had pre-existing pulmonary fibrosis, so you know for sure that those people do not like radiation.”	"I worry predominantly about middle aged, overweight males that, they’re the group who seem to, you know, seem to do worse and they’re the ones, I think, that you probably have a, you know, a sort of more, you’re more worried about."	“I don’t know about…in terms of the other ways that you would pick the cohort…I suppose if you want to make sure they’re not sitting with a big PE, that they’ve got something else that’s making them disproportionately hypoxaemic.”		“Quite how you time it and how you pick out who’re the ….because a lot of these people will get better by themselves and will be fine.”
		"I think that that would be the same with COVID-19, is we’ll probably say yes, the data is maybe suggesting we can do this, I think you’re too sick, you’ve got underlying health conditions and bad lungs, so I’m not going to justify it for you, but there might be a middle group of patients where you would probably say yes, I’m willing to give that to you. But that will be difficult because, as I s…		"I think early on in the disease, if you’re sitting with someone who’s not all that unwell but has an oxygen requirement but might be fine and might just ride this out and turn the corner and not require an awful lot in the way of, you know, interventions, I think I would be very wary about using something more experimental in that patient if it’s potentially detrimental ‘cause you’ve got somethi…	“I suppose you’d be talking about giving it early enough on in the process that it was before you were in this situation of somebody having interstitial lung disease…So probably people who are beginning to go off or people who… some of the ones we were worried about are the people who re-presented around about that ten to fourteen days so they’d been seen initially and had gone home and been fine…
					“I think if you are targeting level two patients, who have a low to moderately high oxygen requirement, and say, “Well we are looking at this to try to dampen down this inflammatory response,” I think you’d get more buy-in.”
	Notes/Interpretation	Selection of a patient group whilst balancing not doing harm versus taking that risk in patients who have no other options compared to not doing harm versus taking that risk when patients may recover spontaneously. Suggestion to avoid patients with unhealthy lungs who are very unwell. Obesity discussed as a risk factor that means COVID-19 lung disease is often more difficult to manage.	Suggestion to avoid this treatment in very young, fit patients who may recover spontaneously and in patients with known pulmonary fibrosis.	Obesity highlighted as a serious risk factor for poor outcomes for COVID-19. Suggest avoiding this treatment in the early phase of the disease when patients are relatively well as these patients may recover spontaneously.	Suggestion to exclude patients with underlying lung disease and acute conditions that would worsen hypoxia (PE). Suggests a target group may be patients who are starting to deterioriate, have an oxygen requirement and require level 2 care. In particular, day 10-14 of the disease trajectory is highlighted as a time-point when patients often start to deterioriate.	Avoid recruiting patients who are on CPAP or very high levels of oxygen as the logistics around transfer and treatment delivery would be difficult.	Avoid patients who are intubated and requiring level 3 care. Patients requiring level 2/HDU level 2 care would be a reasonable group to target. Rasising the point that many patients will recover spontaneously.

## Sheet: Logistics
		Radiation Oncology 1	Radiation Oncology 2	Respiratory 1	Respiratory 2	ICU 1	ICU 2
	Transfer	"So we’d be asking somebody else to identify them. We are then asking the CT department to scan them. The ambulance crew to bring them across..."	“I think, so there are all of those kind of, you know, challenges in terms of just the actual practice getting the patients out and getting them treated. And…that’s added to how do you get them planned, how quickly do you turn that plan around? You now, if they are deteriorating rapidly, how quickly can all of this be done?”	“So I guess my thoughts would be logistically how do you do it? You know, how do you take someone who’s already hypoxic, potentially ventilated, I suppose and (given them) radiotherapy, I don’t know. So logistically I have no idea how you would get round that.”	“They would need to come supervised transport of some sort depending on what severity group you were looking at. And there are also a lot of potential issues with transport in that you would need the transport at both ends to be, to actually happen and what you wouldn’t want is that you’ve got somebody sitting for six hours after having the radiotherapy before an ambulance comes to pick them up.”	“COVID patients when they get unwell are fairly complex. And I suppose you’ve got to marry up the capability to provide radiotherapy and the care that goes along with that, with the capability to manage the multi-system effects of COVID.”	"What you would look to be for the staffing for that, for that transfer down. So, you know, how long a treatment are you planning on delivering, how long therefore are they going to be off the unit, and how are you going to facilitate that transfer, because obviously if you… if you take a high dependency patient off a unit, they are looked after by a nurse who’s looking after, by definition, anot…
		"You know, these patients, my understanding was you’re really going to be trying to get them as they’re deteriorating, they can deteriorate very quickly, and maybe, ventilated, and we’ve then got them across here in a co-department, deterioratidg. So do they will then have to send care staff with them, what happens if they deteriorate here? Do we take them up to HAU and have to, you know, escalat…	“Aside from the biology and the science behind it, I think it was going to be a major logistical challenge, because the very fact that the patient population you’re intending to treat are very ill, needing intensive medical support, the practicalities of getting them to lie-flat, getting them a radiotherapy scan, and then actually delivering the treatment, and doing it in a site where we don’t ha…	“I think they’re much sicker people (compared to patients normally getting radiotherapy) and the actual logistics of doing it seem, don’t seem easy to overcome.”	"Quite a lot of people were maintained in HDU for quite a while on non-invasive ventilation which isn’t greatly portable either. So… or high flow nasal oxygen which isn’t easily portable at all. It really isn’t portable ‘cause of the flows of oxygen. So whether it’s feasible to set something up so people could be transported somehow. Or whether you exclude those people and just say well they’re t…	"Whether or not someone was moved over to the radiotherapy capable site for a few hours to get their treatment and then brought back, but then that brings into it resource issues, in that you’d have to have an intensive care doctor go across with them, plus at least one nurse. And so that then reduces your ability to admit patients to the unit, because you’ve got fewer people on the floor."	"I suppose it depends how sick your patients are going to be that you… that you include within your study, and therefore what logistical effect that will have upon how you deliver the intervention, because… by definition, they are going to be COVID positive. Or at least COVID suspected. Probably COVID positive. They’re going to be, therefore, in a relatively isolated site. What happens if they be…
							"Most of the interventions we delivered in the other urgent COVID trials were all deliverable on the unit, you know, in terms of steroids, hydroxychloroquine, all of that stuff, you know, or… or even respiratory interventions like CPAP were delivered on the unit."
	Notes/Interpretation	Concern around the staffing required for a safe transfer to the radiotherapy department.	Concern regarding the time spent in the radiotherapy department and the potential for deterioration during transfer.	Concern regarding the logistics of treatment delivery.	Difficulty transporting unwell patients who may be on oxygen. Concern regarding the staff required for that transfer and the potential waiting time in the radiotherapy department during transfer.	Concern regarding the staffing required for any transfer and the knock on effect on other departments.	Concern regarding transferring unwell patients and the effects on staffing. Compared to many other COVID-19 trials, transfer is an extra logistical issue.
	Transmission	“So I suppose my concern in this department would be patient exposure in the department. So you know, as I said, I think you can say everybody’s wearing PPE and masks and things, I just think it’s a lot of justification to put a lot of other members of staff, so three staff groups (at risk), because we’re not going to be bringing them into the department to CT them, you’re going to be asking the …	“If they’re COVID positive there are all the problems that they have in terms of working out what we were doing with radiotherapy in the department, about, you know, which rooms do you put them in, and how do you treat other patients, and other patients in the department if somebody’s very ill indeed, and coughing out Coronavirus as they’re going past..”	“You’re transferring people presumably to an area where vulnerable patients are going to be coming into as well, you know, by definition you’ve got patients with cancer and things as well. So they very, the most vulnerable patients are also coming into that area…even if geographically things are in close proximity to each other, I think there’s still risks there.	"There are the practical concerns about where you give it, so if you’re thinking about taking patients from an acute site to the radiotherapy department, then you’ve got two things of bringing people into the radiotherapy department with COVID which is not really the done thing."		"We had an issue when we took COVID patients down to radiology, in that they… they… there were… there was infection control issues around that, in that if you took them out, they didn’t want a clinician in PPE to be in the control room."
		“Bring COVID positive patients into a potentially clean department, where we are trying to minimise the footfall of COVID-19 patients, and having them hanging around in the department for consent, planning, and treatment, potentially they’re going to be here for at least a couple of hours. So are we putting our patients potentially more at risk in this department?”		“I mean a lot of our concerns around COVID haven’t just been the, with the patient. It’s been with the risk of transmission to staff and, you know, and everything else. And I think you’re potentially creating a situation where there’s a risk to more people and…that’s another consideration really is that you’re exposing more people to risk than you otherwise would be.”	"And you don’t want them waiting around when they arrive either. And you’d need to have them completely separate from staff, equipment and any kind of corridors or anything else that are going to be anywhere near patients coming in for treatment."
	Notes/Interpretation	Concern around putting staff and patients at risk of transmission. The issue around the time spent by these patients in the radiotherapy raised in terms of risk of transmission.	Concern about the logistics of having separate rooms for COVID-19 positive patients coming for radiotherapy and the risk of transmission to other patients when they are in transit.	Concern regarding staff and patient transmission and weighing up the risk-benefit of exposing individuals to COVID-19 who would otherwise not be exposed. Highlights that cancer patients in particular are vulnerable to infection.	Logistics of practically separating COVID-19 positive patients from non-COVID patients.		Reflects on difficulty with transmission risk during patient transfer from previous experience.
	Resources for implementation				“The other thing is are you thinking if terms of numbers of people. What are you taking that resource away from.”	“The good things about RECOVERY is that dexamethasone has come out of that, and that’s a cheap drug which can be scalable and, you know, sort of globally…how scalable is low dose radiotherapy?”	“I think you would have to think about the resource implication of where you were going to deliver it.”
						“If you said (give it) to everyone on oxygen, you’re probably not going to have the ability to do that, in terms of space and resource.”
	Notes/Interpretation				Implementation of LDRT for COVID-19 lung disease would siphon resources away from other departments and patients.	In comparison to giving steroids, LDRT is more difficult to scale up on a population level. There will potentially be a large pool of patients who would be eligible for this treatment if it was shown to be effective.	Highlights that resource implications for implementation of this treatmetn would be important.
